# Supplementary material for: Intra-Abdominal Hypertension and Compartment Syndrome after Pediatric Liver Transplantation: Incidence, Risk Factors and Outcome
Source: Children (Basel). 2022 Dec 18;9(12):1993. doi: 10.3390/children9121993 (PMC9777324; doi:10.3390/children9121993)
Supplement: Supplementary file 1 [file children-09-01993-s001.zip]

Archive with 1 entries (1 files):
- children-1996448-supplementary.pdf
